# Supplementary material for: Origin and Evolution of the Human Bcl2-Associated Athanogene-1 (BAG-1)
Source: Int J Mol Sci. 2020 Dec 18;21(24):9701. doi: 10.3390/ijms21249701 (PMC7766421; doi:10.3390/ijms21249701)
Supplement: Supplementary file 1 [file ijms-21-09701-s001.zip]

Archive with 5 entries (4 files):
- Supplementary_Information_R1.pdf
- __MACOSX/
- __MACOSX/._Supplementary_Information_R1.pdf
- Supplementary_Information_R1_track.docx
- __MACOSX/._Supplementary_Information_R1_track.docx
